# Supplementary material for: Use of Echocardiography and Heart Failure In-Hospital Mortality from Registry Data in Japan
Source: J Cardiovasc Dev Dis. 2021 Sep 30;8(10):124. doi: 10.3390/jcdd8100124 (PMC8536984; doi:10.3390/jcdd8100124)
Supplement: Supplementary file 1 [file jcdd-08-00124-s001.zip]

Archive with 1 entries (1 files):
- jcdd-1355599-supplementary.pdf
